# Supplementary material for: Deep Learning for Structural Health Monitoring: Data, Algorithms, Applications, Challenges, and Trends
Source: Sensors (Basel). 2023 Oct 30;23(21):8824. doi: 10.3390/s23218824 (PMC10650096; doi:10.3390/s23218824)
Supplement: Supplementary file 1 [file sensors-23-08824-s001.zip]

Archive with 1 entries (1 files):
- sensors-2678843-supplementary.pdf
